# Supplementary material for: Cross-species metabolomic analysis identifies uridine as a potent regeneration promoting factor
Source: Cell Discov. 2022 Feb 1;8:6. doi: 10.1038/s41421-021-00361-3 (PMC8803930; doi:10.1038/s41421-021-00361-3)
Supplement: Supplementary file 2 — Supplementary Table S1 [file 41421_2021_361_MOESM2_ESM.xlsx]

## Sheet: 1
Supplementary Table S1. Information for overlapping discriminatory metabolites elevated in samples with higher regenerative potentials.
BIOCHEMICAL	PATHWAY.SORTORDER	SUPER.PATHWAY	SUB.PATHWAY	AB (DPA 11 vs. DPA 0)	dASCs vs. hPMSCs	Plasma (young vs. old)	WAT (young vs. old)	Liver (young vs. old)	Kidney (young vs. old)	Brain (young vs. old)	Heart (young vs. old)	Muscle (young vs. old)	Skin (young vs. old)	WT-hMSCs vs. WS-hMSCs
2-hydroxybutyrate/2-hydroxyisobutyrate	580	Amino Acid	Glutathione Metabolism	NA	1.4283	NA	NA	0.804148	NA	0.859902	NA	NA	NA	0.33007
5-hydroxylysine	118	Amino Acid	Lysine Metabolism	1.0383	NA	NA	1.74516	0.874666	NA	NA	NA	NA	0.463092	NA
hydroxyproline	511	Amino Acid	Urea cycle; Arginine and Proline Metabolism	NA	NA	1.3437	1.94998	NA	0.791233	NA	NA	0.993522	0.781702	NA
isoleucine	383	Amino Acid	Leucine, Isoleucine and Valine Metabolism	NA	0.29219	NA	1.55584	0.508075	NA	NA	NA	NA	NA	0.12744
N-acetyl-isoputreanine	542	Amino Acid	Polyamine Metabolism	NA	0.54283	NA	1.70859	0.968097	NA	NA	0.399883	0.948336	0.739998	NA
N-acetylalanine	31	Amino Acid	Alanine and Aspartate Metabolism	0.89262	NA	NA	1.80778	0.350191	0.929501	NA	NA	NA	NA	NA
N-acetylthreonine	18	Amino Acid	Glycine, Serine and Threonine Metabolism	NA	NA	NA	1.05535	0.726997	0.360453	NA	NA	NA	NA	0.23962
N,N,N-trimethyl-5-aminovalerate	137	Amino Acid	Lysine Metabolism	NA	NA	NA	2.84311	1.10986	NA	NA	NA	NA	1.36034	0.16703
proline	493	Amino Acid	Urea cycle; Arginine and Proline Metabolism	0.27471	0.30482	NA	1.46717	NA	NA	NA	NA	NA	NA	0.18028
prolylhydroxyproline	513	Amino Acid	Urea cycle; Arginine and Proline Metabolism	1.1457	NA	2.20251	NA	NA	0.8851	NA	NA	NA	1.30811	NA
tryptophan	253	Amino Acid	Tryptophan Metabolism	NA	0.98005	NA	1.48989	0.53954	NA	NA	NA	NA	0.366764	NA
gulonate*	4350	Cofactors and Vitamins	Ascorbate and Aldarate Metabolism	1.8669	0.9345	NA	2.83013	NA	NA	NA	NA	NA	NA	0.2082
riboflavin (Vitamin B2)	4325	Cofactors and Vitamins	Riboflavin Metabolism	NA	3.6392	NA	NA	0.76202	0.594966	NA	NA	NA	NA	0.27587
1-(1-enyl-stearoyl)-2-arachidonoyl-GPE (P-18:0/20:4)*	2814	Lipid	Plasmalogen	NA	NA	0.584306	1.65095	0.632495	NA	NA	NA	NA	0.735091	NA
1-stearoyl-2-arachidonoyl-GPE (18:0/20:4)	2434	Lipid	Phosphatidylethanolamine (PE)	NA	NA	NA	1.91099	0.323606	NA	NA	NA	NA	0.80221	0.2528
1-stearoyl-GPC (18:0)	2607	Lipid	Lysophospholipid	0.26647	NA	NA	1.82026	0.580806	NA	0.166665	NA	NA	NA	NA
13-HODE + 9-HODE	2010	Lipid	Fatty Acid, Monohydroxy	1.8168	1.5666	NA	2.99217	NA	NA	NA	1.37744	NA	NA	NA
dehydroepiandrosterone sulfate (DHEA-S)	2790	Lipid	Androgenic Steroids	NA	NA	2.39958	NA	1.0494	NA	NA	1.08776	NA	1.78329	NA
lignoceroyl sphingomyelin (d18:1/24:0)	3104	Lipid	Sphingomyelins	0.77428	1.0141	NA	NA	0.304701	0.401254	NA	NA	NA	NA	NA
palmitoyl dihydrosphingomyelin (d18:0/16:0)*	3095	Lipid	Dihydrosphingomyelins	0.51565	1.2144	NA	1.28652	0.679388	0.715225	NA	NA	NA	NA	0.86391
palmitoyl sphingomyelin (d18:1/16:0)	3099	Lipid	Sphingomyelins	NA	0.6277	NA	1.35001	0.451287	NA	NA	NA	NA	NA	0.23528
sphinganine	2996	Lipid	Sphingolipid Synthesis	0.53929	NA	NA	2.53224	1.19367	NA	NA	NA	NA	NA	0.31043
sphingomyelin (d18:1/24:1, d18:2/24:0)*	3125	Lipid	Sphingomyelins	NA	0.84062	NA	1.10361	0.331518	0.278129	NA	NA	NA	NA	NA
sphingomyelin (d18:2/24:1, d18:1/24:2)*	3126	Lipid	Sphingomyelins	NA	0.60411	NA	1.1603	0.511855	0.505226	NA	NA	NA	NA	NA
sphingosine	3155	Lipid	Sphingosines	1.0358	0.76781	NA	1.49488	0.388771	NA	NA	NA	NA	NA	NA
2'-deoxyuridine	4229	Nucleotide	Pyrimidine Metabolism, Uracil containing	0.99108	2.4061	0.470069	1.41577	NA	NA	NA	NA	NA	NA	0.37076
2'-O-methyluridine	4217	Nucleotide	Pyrimidine Metabolism, Uracil containing	NA	NA	0.986616	NA	1.95635	NA	NA	NA	0.663762	0.50228	NA
7-methylguanine	4180	Nucleotide	Purine Metabolism, Guanine containing	0.43669	1.7987	0.29131	NA	NA	NA	NA	NA	NA	NA	0.17972
uridine	4213	Nucleotide	Pyrimidine Metabolism, Uracil containing	NA	0.95454	0.4856	1.01432	NA	0.319424	NA	NA	NA	NA	0.3829
Increased metabolites in at least 4 tissues or cells with high regenerative ability are listed.
