# Supplementary material for: Cross-species metabolomic analysis identifies uridine as a potent regeneration promoting factor
Source: Cell Discov. 2022 Feb 1;8:6. doi: 10.1038/s41421-021-00361-3 (PMC8803930; doi:10.1038/s41421-021-00361-3)
Supplement: Supplementary file 3 — Supplementary Table S2 [file 41421_2021_361_MOESM3_ESM.xlsx]

## Sheet: Metabolites
Supplementary Table S2. Detailed information of metabolites screening assays.
Detailed information of metabolites evaluated in screening assays.
	Metabolites	SUPER.PATHWAY	SUB.PATHWAY	Product name	Company	Catalog number	Solvent
1	uridine	Nucleotide	Pyrimidine Metabolism, Uracil containing	Uridine	Sigma	U3003	Water
2	2'-deoxyuridine	Nucleotide	Pyrimidine Metabolism, Uracil containing	2′-Deoxyuridine	Sigma	D5412	Water
3	1-stearoyl-GPC (18:0)	Lipid	Lysophospholipid	1-Stearoyl-sn-glycero-3-phosphocholine	Sigma	L2131	DMSO
4	isoleucine	Amino Acid	Leucine, Isoleucine and Valine Metabolism	L-Isoleucine	Sigma	I7403	Water
5	sphingomyelin (d18:1/24:1, d18:2/24:0)*	Lipid	Sphingomyelins	24:1 SM	Sigma	860593P	Ethanol
6	sphingosine	Lipid	Sphingosines	Sphingosine	Selleck	S2210	DMSO
7	7-methylguanine	Nucleotide	Purine Metabolism, Guanine containing	7-Methylguanine	Sigma	67073	DMSO
8	palmitoyl sphingomyelin (d18:1/16:0)	Lipid	Sphingomyelins	16:0 SM (d18:1/16:0)	Sigma	860584P	Ethanol
9	proline	Amino Acid	Urea cycle; Arginine and Proline Metabolism	L-Proline	Sigma	P5607	Water

## Sheet: Concentrations
Supplementary Table S3. Detailed information of metabolites screening assays.
Detailed information for concentrations of metabolites evaluated in screening assays.
Supplementary Table S2. Detailed information of metabolites screening assays.	Concentration
2'-deoxyuridine	1	μM
	10	nM
	100	nM
	500	nM
proline	100	μM
	1000	μM
	200	μM
	50	μM
	500	μM
1-stearoyl-GPC(18:0)	1	μM
	10	μM
	25	μM
	5	μM
isoleucine	1	μM
	10	μM
	100	μM
	1000	μM
	200	μM
	25	μM
	400	μM
	5	μM
	50	μM
sphingomyelin(d18:1/24:1,d18:2/24:0)*	1	μM
	10	μM
	150	μM
	30	μM
	300	μM
	5	μM
	60	μM
sphingosine	1	μM
	10	μM
	100	nM
	25	μM
	250	nM
	5	μM
	50	nM
	50	μM
	500	nM
uridine	1	μM
	10	μM
	100	μM
	200	μM
	5	μM
	50	μM
7-methylguanine	1	nM
	10	nM
	20	nM
	40	nM
	5	nM
	60	nM
	7	nM
	80	nM
palmitoyl sphingomyelin (d18:1/16:0)	1	μM
	5	μM
	10	μM
	30	μM
	60	μM
	120	μM

## Sheet: Screening results
Supplementary Table S2. Detailed information of metabolites screening assays.
Relative cell proliferation abilities upon treatment with candidate metabolites at indicated concentrations in WS hMSCs.
Metabolites in indicated concentration	Relative proliferation ability
isoleucine 1 μM	1.02487
isoleucine 10 μM	0.978529
isoleucine 100 μM	1.02191
isoleucine 1000 μM	1.00719
isoleucine 200 μM	1.02322
isoleucine 25 μM	0.981323
isoleucine 400 μM	1.03286
isoleucine 5 μM	0.921691
isoleucine 50 μM	1.05832
sphingomyelin (d18:1/24:1, d18:2/24:0)* 1 μM	0.997946
sphingomyelin (d18:1/24:1, d18:2/24:0)* 10 μM	1.03388
sphingomyelin (d18:1/24:1, d18:2/24:0)* 150 μM	1.07181
sphingomyelin (d18:1/24:1, d18:2/24:0)* 30 μM	0.997851
sphingomyelin (d18:1/24:1, d18:2/24:0)* 300 μM	0.931998
sphingomyelin (d18:1/24:1, d18:2/24:0)* 5 μM	1.04483
sphingomyelin (d18:1/24:1, d18:2/24:0)* 60 μM	1.22071
sphingosine 1 μM	1.0426
sphingosine 10 μM	0.13822
sphingosine 100 nM	0.975755
sphingosine 25 μM	0.38961
sphingosine 250 nM	1.04302
sphingosine 5 μM	0.144099
sphingosine 50 nM	0.944805
sphingosine 50 μM	0.872297
sphingosine 500 nM	1.00938
2'-deoxyuridine 1 μM	1.13388
2'-deoxyuridine 10 nM	1.16109
2'-deoxyuridine 100 nM	1.17653
2'-deoxyuridine 500 nM	1.13923
proline 100 μM	1.01834
proline 1000 μM	1.08684
proline 200 μM	1.05874
proline 50 μM	1.11104
proline 500 μM	1.11694
1-stearoyl-GPC (18:0) 1 uM	0.97676
1-stearoyl-GPC (18:0) 10 uM	0.96191
1-stearoyl-GPC (18:0) 25 uM	0.757639
1-stearoyl-GPC (18:0) 5 uM	0.831662
uridine 1 μM	1.26789
uridine 10 μM	1.30278
uridine 100 μM	1.42814
uridine 200 μM	1.42309
uridine 5 μM	1.30071
uridine 50 μM	1.31898
7-methylguanine 1 nM	1.10476
7-methylguanine 10 nM	1.03807
7-methylguanine 20 nM	0.99081
7-methylguanine 40 nM	0.887134
7-methylguanine 5 nM	1.16399
7-methylguanine 60 nM	0.879642
7-methylguanine 7 nM	1.10259
7-methylguanine 80 nM	0.746839
palmitoyl sphingomyelin (d18:1/16:0) 1 μM	0.923087
palmitoyl sphingomyelin (d18:1/16:0) 10 μM	1.07393
palmitoyl sphingomyelin (d18:1/16:0) 120 μM	0.933226
palmitoyl sphingomyelin (d18:1/16:0) 30 μM	1.13209
palmitoyl sphingomyelin (d18:1/16:0) 5 μM	1.07606
palmitoyl sphingomyelin (d18:1/16:0) 60 μM	1.03183
