# Supplementary material for: Cross-species metabolomic analysis identifies uridine as a potent regeneration promoting factor
Source: Cell Discov. 2022 Feb 1;8:6. doi: 10.1038/s41421-021-00361-3 (PMC8803930; doi:10.1038/s41421-021-00361-3)
Supplement: Supplementary file 4 — Supplementary Table S3 [file 41421_2021_361_MOESM4_ESM.xlsx]

## Sheet: qRT-PCR
Supplementary Table S3. The sequences of primers used in this study.
Name	Sequence
5.8S-qPCR-F	GAGGCAACCCCCTCTCCTCTT
5.8S-qPCR-R	GAGCCGAGTGATCCACCGCTA
28S-qPCR-F	CTTGGGAATGCAGCCCAAAG
28S-qPCR-R	GAATCCTCCGGGCGGACTG
Sat2-qPCR-F	CATCGAATGGAAATGAAAGGAGTC
Sat2-qPCR-R	ACCATTGGATGATTGCAGTCAA
α-Sat-qPCR-F	CTCACAGAGTTGAACGATCCT
α-Sat-qPCR-R	ATTCTACCATTGACCTCAAAGCG
C1B-qPCR-F	AATTCAAGTCCCTTCATTGATTCC
C1B-qPCR-R	CGAATGCAGTCATCATACAATGG
GAPDH-qPCR-F	TCGGAGTCAACGGATTTGGT
GAPDH-qPCR-R	TTGCCATGGGTGGAATCATA
