# Supplementary material for: Cross-species metabolomic analysis identifies uridine as a potent regeneration promoting factor
Source: Cell Discov. 2022 Feb 1;8:6. doi: 10.1038/s41421-021-00361-3 (PMC8803930; doi:10.1038/s41421-021-00361-3)
Supplement: Supplementary file 5 — Supplementary Table S4 [file 41421_2021_361_MOESM5_ESM.xlsx]

## Sheet: Sheet1
Supplementary Table S4. List of antibodies used in this study.
Name	Company	Catalog number	Application
H3K9me3	Abcam	ab-8898	IF
β-Actin	Santa Cruz Biotechnology	sc-69879	WB
Histone H2A.X, phospho (Ser139)	Millipore	05-636	IF
53BP1	Bethyl	A300-273A	IF
WRN	Abcam	ab200	WB
Ki67	ZSGB-BIO	ZM-0166	IF (for cell)
Ki67	Abcam	ab16667	IF (for mouse tissues)
KRT15	Invitrogen	MA5-11344	IF
